# Supplementary material for: Ciprofloxacin Concentrations 1/1000th the MIC Can Select for Antimicrobial Resistance in N. gonorrhoeae—Important Implications for Maximum Residue Limits in Food
Source: Antibiotics (Basel). 2022 Oct 18;11(10):1430. doi: 10.3390/antibiotics11101430 (PMC9598464; doi:10.3390/antibiotics11101430)
Supplement: Supplementary file 1 [file antibiotics-11-01430-s001.zip]

Archive with 4 entries (3 files):
- antibiotics-1943801-supplementary-final/
- antibiotics-1943801-supplementary-final/Supplementary 1.JPG
- antibiotics-1943801-supplementary-final/Supplementary 2.JPG
- antibiotics-1943801-supplementary-final/Supplementary 3.PNG
